# Supplementary material for: Organs, Cultivars, Soil, and Fruit Properties Affect Structure of Endophytic Mycobiota of Pinggu Peach Trees
Source: Microorganisms. 2019 Sep 5;7(9):322. doi: 10.3390/microorganisms7090322 (PMC6780621; doi:10.3390/microorganisms7090322)
Supplement: Supplementary file 1 [file microorganisms-07-00322-s001.zip]

Archive with 16 entries (14 files):
- Sup.Figs/
- Sup.Figs/Insim.jpg
- Sup.Figs/Simpeven.jpg
- Sup.Figs/sobs differ.jpg
- Sup.Figs/Supplementary Fig/
- Sup.Figs/Supplementary Fig.rar
- Sup.Figs/Supplementary Fig.S1.tif
- Sup.Figs/Supplementary Fig.S2.jpeg
- Sup.Figs/Supplementary Fig.S2.tif
- Sup.Figs/Supplementary Fig.S3.tif
- Sup.Figs/Supplementary Fig.S4.tif
- Sup.Figs/Supplementary Fig/Supplementary Fig.S1.tif
- Sup.Figs/Supplementary Fig/Supplementary Fig.S2.tif
- Sup.Figs/Supplementary Fig/Supplementary Fig.S3.tif
- Sup.Figs/Supplementary Fig/Supplementary Fig.S4.tif
- Sup.Figs/Supplementary Tables.pdf
